# Supplementary material for: The Effect of Silver Nanoparticle Addition on the Antimicrobial Properties of Poly(methyl methacrylate) Used for Fabrication of Dental Appliances: A Systematic Review
Source: Int J Mol Sci. 2025 Nov 30;26(23):11633. doi: 10.3390/ijms262311633 (PMC12692047; doi:10.3390/ijms262311633)
Supplement: Supplementary file 1 [file ijms-26-11633-s001.zip]

Archive with 2 entries (2 files):
- Document S1 PRISMA-updated.pdf
- Document S2 PRISMA for Abstracts Checklist-updated.pdf
